# Supplementary material for: Enhancing H2O2 Tolerance and Separation Performance through the Modification of the Polyamide Layer of a Thin-Film Composite Nanofiltration Membrane by Using Graphene Oxide
Source: Membranes (Basel). 2021 Jul 31;11(8):592. doi: 10.3390/membranes11080592 (PMC8398487; doi:10.3390/membranes11080592)
Supplement: Supplementary file 1 [file membranes-11-00592-s001.zip]

Archive with 1 entries (1 files):
- membranes-1293474-supplementary.pdf
